# Supplementary material for: Stiffness Variation of 3D Collagen Networks by Surface Functionalization of Network Fibrils with Sulfonated Polymers
Source: Gels. 2021 Dec 16;7(4):266. doi: 10.3390/gels7040266 (PMC8702206; doi:10.3390/gels7040266)
Supplement: Supplementary file 1 [file gels-07-00266-s001.zip]

Archive with 1 entries (1 files):
- gels-1470984-supplementary.pdf
